# Supplementary material for: The Importance of Crosslinking in Electrospun Membranes for Water Contaminant Removal
Source: Polymers (Basel). 2025 Apr 5;17(7):988. doi: 10.3390/polym17070988 (PMC11991501; doi:10.3390/polym17070988)
Supplement: Supplementary file 1 [file polymers-17-00988-s001.zip]

Archive with 1 entries (1 files):
- polymers-3544405-supplementary.pdf
